# Supplementary material for: Patterns of genomic evolution in advanced melanoma
Source: Nat Commun. 2018 Jul 10;9:2665. doi: 10.1038/s41467-018-05063-1 (PMC6039447; doi:10.1038/s41467-018-05063-1)
Supplement: Supplementary file 5 — Supplementary Data 2 [file 41467_2018_5063_MOESM5_ESM.xlsx]

## Sheet: Sheet1
Supplementary Table 2: Patient characteristics
Patient	Primary_classification	primary_type	primary_site	sun_exposure	Breslow_thickness	clarks	stage	LDH_at_treatmet_start	number_of_samples	metastasis_geographic_heterogeneity	metastasis_max_temporal_heterogeneity (days)	longest_post_chemo_interval (days)
MM01	Cutaneous Trunk	nodular melanoma	Right Shoulder	intermittent	11	5	IV	397	3	same region	248	204
MM02	Cutaneous Lower Extremities	nodular melanoma	Right shin	intermittent	1.5	3	IV	437	2	different regions	1	506
MM04	Cutaneous Lower Extremities	nodular melanoma	left thigh	intermittent	2	3	IV	803	1
MM06	Cutaneous Lower Extremities	nodular melanoma	Right shin	intermittent	6	4	IV	841	1
MM08	No primary		no primary	No primary	20	5	IV	638	2	same region	1	1
MM09	Cutaneous Acral	nodular melanoma	left foot sole	Not exposed	4	3	IV	352	1
MM10	Cutaneous Trunk	superficial spreading	Right Shoulder	intermittent	8	5	IV	3350	1
MM11	No primary		no primary	No primary		0	IV	281	2	same region	587	587
MM13	Cutaneous Trunk	nodular melanoma	left shoulder	intermittent	4.5	4	IV	403	1
MM14	Cutaneous Upper Extremities	nonclassifiable	Right upper arm	intermittent	25	5	IV	394	1
MM16	No primary		no primary	No primary		0	III		2	same site	2	1
MM17	Cutaneous Upper Extremities	nodular melanoma	right lower arm	intermittent	3	0	IV	935	2	different regions	13	1
MM19	Cutaneous Trunk	superficial spreading	left side back	intermittent	1	1	IV	286	4	different regions	185	150
MM20	Cutaneous Lower Extremities	nodular melanoma	left shin	intermittent	7	5	IV	547	1
MM21	No primary		no primary	No primary		0	IV	546	2	different regions	11	1
MM22	Cutaneous Upper Extremities	nodular melanoma	left upper arm	intermittent		1	IV	341	3	different regions	43	43
MM23	Mucosal	nodular melanoma	gastrointestinal tract	Not exposed	21	5	IV	2773	1
MM24	Cutaneous Trunk	superficial spreading	left thorax	intermittent	1.5	3	IV	400	2	same site	4	1
MM25	Cutaneous Lower Extremities	nodular melanoma	left thigh	intermittent	1	3	IV	544	3	different regions	91	44
MM27	No primary		no primary	No primary		0	IV	325	1
MM29	Uveal			Not exposed		0	IV	2977	1
MM31	No primary		no primary	No primary		0	IV	5700	2	same site	9	13
MM32	Cutaneous Head	superficial spreading	left ear	chronic	2.7	4	IV	356	2	different regions	6	4
MM33	Cutaneous Trunk	nodular melanoma	left, lower back	intermittent	3	4	IV	1347	1
MM34	Cutaneous Head	superficial spreading	left temple	chronic	1.5	4	IV	313	2	different regions	1	1
MM35	Cutaneous Trunk		left side back	intermittent		0	IV	329	1
MM37	Cutaneous Trunk	nodular melanoma		intermittent	2	3	IV	963	1
MM38	Cutaneous Trunk	superficial spreading	back	intermittent	2	3	IV		3	same region	185	42
MM40	No primary		no primary	No primary		0	IV	200	3	different regions	133	201
MM43	Cutaneous Trunk		back	intermittent		4	IV		2	different regions	2	1
MM50	Cutaneous Head	superficial spreading	right side neck	chronic	4.5	4	IV	159	1
MM51	Cutaneous Trunk	nodular melanoma	perianal	Not exposed	13.9	5	IV	180	1
MM52	No primary		no primary	No primary		0	IV	275	2	different regions	58	45
MM53	Cutaneous Trunk	nodular melanoma	right shoulder	intermittent	1	4	IV	828	2	different regions	2	0
MM54	Uveal		eye	Not exposed		0	IV	242	1
MM55	Cutaneous Lower Extremities	nodular melanoma	foot	intermittent		0	IV	280	1
MM58	Cutaneous Head	superficial spreading	left temple	chronic		2	IV	209	1
MM59	Mucosal	nodular melanoma	vagina	Not exposed		0	IV	235	1
MM61	Cutaneous Trunk		left thorax	intermittent	1.2	0	IV	165	5	different regions	50	92
MM65	Cutaneous Acral	nodular melanoma	right foot	intermittent	1.8	4	IV	319	1
MM66	Cutaneous Trunk	superficial spreading	right chest	intermittent	3	4	IV	349	2	same region	0	0
MM72	No primary		no primary	No primary		0	IV	248	1
MM73	Cutaneous Upper Extremities	nonclassifiable	distally, right arm	intermittent	2	3	IV	190	2	same region	0	0
MM77	Cutaneous Trunk	nonclassifiable	right chest	intermittent	1	3	IV	206	1
MM80	Cutaneous Trunk	nodular melanoma	left flank	intermittent	3	4	IV	303	1
MM81	Cutaneous Upper Extremities	nonclassifiable	right lower arm	intermittent	7	0	IV	346	1
MM82	Cutaneous Lower Extremities		back	intermittent		0	IV	425	1
MM83	Cutaneous Lower Extremities	superficial spreading	right foot	intermittent	3	4	IV	249	1
MM85	Cutaneous Trunk		rear left scalp	intermittent	10	5	IV	276	2	different organs	50	40
MM86	Cutaneous Trunk	nodular melanoma	right flank	intermittent	1.8	4	IV	160	1
MM87	Cutaneous Trunk	nodular melanoma	right shoulder	intermittent	8	4	IV	264	1
MM88	Cutaneous Acral		right heel	Not exposed	2.8	0	IV	185	1
MM93	Cutaneous Trunk	superficial spreading	left lower back	intermittent	2	3	IV	300	1
