# Supplementary material for: Patterns of genomic evolution in advanced melanoma
Source: Nat Commun. 2018 Jul 10;9:2665. doi: 10.1038/s41467-018-05063-1 (PMC6039447; doi:10.1038/s41467-018-05063-1)
Supplement: Supplementary file 6 — Supplementary Data 3 [file 41467_2018_5063_MOESM6_ESM.xlsx]

## Sheet: Sheet1
Supplementary Table 3: Sample characteristics
Sample	Patient	Biopsy.description	Biopsy.category	Prior.local.therapy	Prior.radiotherapy	Prior.systemic.therapy	daysFromDiagnosis	daysFromTreatment	tumor.purity	genomeDuplication	ploidy	BranchMutations	PrivateMutations	fractionNormalCN	mutationsPriorToWGD	CNeventsPriorToWGD
MM01-1	MM01	left axillary lymph node	lymph node	-	Yes	No	435	-44	0.224	TRUE	3.712	16	1	0.427	0.751	0.241
MM01-2	MM01	skin, left thorax	subcutaneous	-	Yes	DTIC,Velbe	659	180	0.209	TRUE	3.828	21	19	0.376	0.728	0.259
MM01-3	MM01	Subcutaneous, left axilla/shoulder	subcutaneous	-	Yes	DTIC,Velbe	683	204	0.353	TRUE	3.827	21	6	0.493	0.803	0.304
MM02-1	MM02	Subcutaneous, right side abdomen		-	No	DTIC	2024	267	0.673	FALSE	2.097	1156	1156	0.604
MM02-2	MM02	subcutaneous, right shin; local recurrence	subcutaneous	-	No	DTIC	2025	268	0.768	FALSE	2.107	630	630	0.606
MM04-1	MM04	lymph node left side neck	lymph node	-	No	DTIC	2583	1	0.757	TRUE	3.614	0		0.424	0.871	0.167
MM06-1	MM06	liver	liver			Melphalam,TNF-alpha	1439	-1	0.703	TRUE	2.644	0		0.11	1	0.409
MM08-1	MM08	left side back	subcutaneous	-	No	No	34	0	0.832	FALSE	2.243	13	13	0.775
MM08-2	MM08	back	subcutaneous	-		DTIC	35	1	0.777	FALSE	2.269	20	20	0.817
MM09-1	MM09	skin, lower back	subcutaneous	-	No	DTIC	454	0	0.658	FALSE	1.836	0		0.565
MM10-1	MM10	Subcutaneous, left back	subcutaneous	-	No	DTIC	556	1	0.712	FALSE	2.054	0		0.831
MM11-1	MM11	cutaneous, right axilla	subcutaneous	Radiation	Yes	No	542	0	0.307	TRUE	3.961	2	2	0.645	0.704	0.275
MM11-2	MM11	right side thorax	subcutaneous	Radiation	Yes	DTIC,Velbe,Lomustine	1129	587	0.214	TRUE	3.958	3	3	0.173	0.615	0.331
MM13-1	MM13	cutaneous, right chest	subcutaneous	-	Yes	No	640	0	0.876	FALSE	2.106	0		0.744
MM14-1	MM14	right axillary lymph node	lymph node	-	Yes	No	468	0	0.827	TRUE	2.984	0		0.184	0.923	0.333
MM16-1	MM16	lymph node right axilla	lymph node	-	No	No	48	-1	0.603	TRUE	2.772	16	16	0.045	0.522	0.2
MM16-2	MM16	lymph node right axilla	lymph node	-	No	DTIC	50	1	0.61	TRUE	2.609	10	10	0	0.5	0.179
MM17-1	MM17	back	subcutaneous	-	No	No	2122	-12	0.77	FALSE	1.864	30	30	0.832
MM17-2	MM17	left shoulder	subcutaneous	-	No	DTIC	2135	1	0.826	FALSE	1.922	34	34	0.887
MM19-1	MM19	subcutaneous, right hip	subcutaneous	-		-	1852	-35	0.352	TRUE	2.501	3	3	0.059	0.857	0.383
MM19-2	MM19		subcutaneous				1859	-28	0.676	TRUE	2.847	4	4	0.113	0.909	0.385
MM19-3	MM19	left shin	subcutaneous	-		DTIC	1888	1	0.317	TRUE	2.585	3	3	0.029	0.857	0.364
MM19-4	MM19	left thigh	subcutaneous	-		DTIC	2037	150	0.305	TRUE	2.58	7	7	0.033	0.909	0.323
MM20-1	MM20	cutaneous, left thigh	subcutaneous	-	Yes	Interferon, ILP	753	0	0.488	FALSE	1.923	0		0.867
MM21-1	MM21	subcutaneous, neck	subcutaneous	-	Yes	No	37	-10	0.846	TRUE	3.325	10	10	0.303	1	0.4
MM21-2	MM21	subcutaneous, right shoulder	subcutaneous	-	Yes	DTIC	48	1	0.703	TRUE	3.139	8	8	0.183	0.992	0.447
MM22-1	MM22	subcutaneous, left thorax	subcutaneous	-		-	7482	0	0.648	FALSE	1.977	5	4	0.69
MM22-2	MM22	subcutaneous, right shoulder	subcutaneous	-		DTIC	7483	1	0.255	FALSE	1.978	2	2	0.649
MM22-3	MM22	subcutaneous, left thorax	subcutaneous	-		DTIC	7525	43	0.894	FALSE	1.976	4	3	0.688
MM23-1	MM23	liver	liver	-		-	188	-13	0.905	TRUE	3.022	0		0.19		0.345
MM24-1	MM24	left axillary lymph node	lymph node	-		-	5316	-3	0.724	TRUE	4.684	0	0	0.179		0.343
MM24-2	MM24	left axillary lymph node	lymph node	-		DTIC	5320	1	0.615	TRUE	4.151	3	3	0.36		0.444
MM25-1	MM25	right back	subcutaneous	-		-	2274	-47	0.531	TRUE	3.631	3	0	0.141	0.207	0.231
MM25-2	MM25	back, right lumbal region	subcutaneous	-		DTIC	2322	1	0.758	TRUE	3.421	11	11	0.229	0.25	0.162
MM25-3	MM25	skin, right upper thorax	subcutaneous	-		DTIC	2365	44	0.606	TRUE	3.447	4	1	0.093	0.211	0.198
MM27-1	MM27	subcutaneous, abdomen	subcutaneous	-		DTIC	9195	1	0.228	TRUE	3.916	0		0.516	0.75	0.551
MM29-1	MM29	liver	liver				1003	0	0.805	FALSE	2.074	0		0.766
MM31-1	MM31	subcutaneous, right side of umbilicus	subcutaneous	-		-	15	4	0.535	TRUE	3.712	0	0	0.604	0.97	0.654
MM31-2	MM31	subcutaneous, right side of umbilicus	subcutaneous	-		Temozolomide	24	13	0.602	TRUE	3.812	1	1	0.635	0.985	0.792
MM32-1	MM32	cutaneous, abdomen	subcutaneous	-	Yes	-	1123	-2	0.611	TRUE	3.899	16	16	0.339	0.968	0.484
MM32-2	MM32	cutaneous, left shoulder	subcutaneous	-	Yes	Temozolomide	1129	4	0.698	TRUE	3.567	9	9	0.468	0.985	0.455
MM33-1	MM33	left inguinal lymph nodes	lymph node	-	No	Interferon	2113	0	0.311	FALSE	1.825	0		0.467
MM34-1	MM34	cutaneous, left chest	subcutaneous	-	Yes	-	937	0	0.58	FALSE	2.031	4	4	0.713
MM34-2	MM34	subcutaneous, left side abdomen	subcutaneous	-	Yes	DTIC	938	1	0.6	FALSE	2.031	7	7	0.712
MM35-1	MM35	liverbiopsy	liver	-	No	-	10567	-25	0.532	FALSE	2.207	0		0.808
MM37-1	MM37	lymph node right fossa supraclavicula	lymph node	-	No	-	6162	-1	0.603	FALSE	2.526	0		0.229
MM38-1	MM38	lymph node left side back	lymph node	-	Yes	Anti-androgens	4903	-8	0.442	TRUE	3.347	4	4	0.267	0.917	0.59
MM38-2	MM38	back, left scapula	subcutaneous	-	Yes	Anti-androgens,DTIC	4912	1	0.669	TRUE	3.344	1	0	0.252	0.917	0.615
MM38-3	MM38	back/shoulder	subcutaneous	-	Yes	Anti-androgens,DTIC	4953	42	0.834	TRUE	3.312	4	3	0.232	0.974	0.529
MM40-1	MM40	subcutaneous, neck	subcutaneous	-	No	No	111	68	0.402	FALSE	1.912	8	1	0.794
MM40-2	MM40	Subcutaneous, right axilla	subcutaneous	-	No	No	111	68	0.351	FALSE	1.915	8	1	0.791
MM40-3	MM40	cutaneous, right axilla/thorax	subcutaneous	-	No	No	244	201	0.271	FALSE	1.905	17	17	0.79
MM43-1	MM43	subcutaneous, left upper arm	subcutaneous	-	No	No	1462	-1	0.35	FALSE	2.026	2	2	0.631
MM43-2	MM43	subcutaneous, left breast	subcutaneous	-	No	DTIC	1464	1	0.542	FALSE	2.028	2	2	0.652
MM50-1	MM50	subcutaneous, right shoulder	subcutaneous	-	No	No	1597	-44	0.706	TRUE	3.256	0		0.397	0.904	0.32
MM51-1	MM51	right side scrotum	subcutaneous	-	No	DTIC	113	53	0.553	FALSE	2.111	0		0.852
MM52-1	MM52	subcutaneous, thorax bleow left breast	subcutaneous	-	No	No	47	-13	0.844	FALSE	2.056	5	5	0.613
MM52-2	MM52	subcutaneous, left scapula	subcutaneous	-	No	DTIC	105	45	0.686	FALSE	1.711	2	2	0.431
MM53-1	MM53	subcutaneous, right occipital region	subcutaneous	-	No	No	2272	-22	0.692	TRUE	3.862	4	4	0.252	0.857	0.41
MM53-2	MM53	subcutaneous, right shoulder	subcutaneous	-	No	DTIC	2274	-20	0.495	TRUE	3.978	2	2	0.214	0.8	0.414
MM54-1	MM54	liverbiopsy	liver	-	No	No	1006	-16	0.807	FALSE	2.001	0		0.791
MM55-1	MM55	subcutaneous, right shoulder	subcutaneous	-	Yes	No	535	-14	0.429	TRUE	3.044	0		0.297	0.889	0.429
MM58-1	MM58	skin, left side neck	subcutaneous	Radiation	Yes	No	769	-1	0.322	FALSE	2.054	0		0.761
MM59-1	MM59	Para aortic lymph node	lymph node	-	Yes	No	308	-11	0.853	FALSE	1.75	0		0.467
MM61-1	MM61	left shoulder	subcutaneous	-	No	DTIC	833	42	0.691	FALSE	1.941	6	3	0.731
MM61-2	MM61	Right shoulder	subcutaneous	-	No	DTIC	833	42	0.698	FALSE	1.952	1	0	0.745
MM61-3	MM61	right cheek	subcutaneous	-	No	DTIC	833	42	0.848	FALSE	1.955	0	0	0.746
MM61-4	MM61	left temple	subcutaneous	-	No	DTIC,Velbe	883	92	0.787	FALSE	1.957	4	2	0.747
MM61-5	MM61	behind left ear	subcutaneous	-	No	DTIC,Velbe	883	92	0.707	FALSE	1.958	3	0	0.743
MM65-1	MM65	right inguinal lymph node	lymph node	-	No	DTIC	3422	44	0.503	FALSE	1.721	0		0.4
MM66-1	MM66	axillary lymph node	lymph node	-	No	No	863	-1	0.312	FALSE	1.969	3	3	0.963
MM66-2	MM66	right flank	subcutaneous	-	No	No	863	-1	0.44	FALSE	1.973	3	3	0.953
MM72-1	MM72	liverbiopsy	liver	-	Yes	No	24	-4	0.91	TRUE	3.246	0		0.298	0.928	0.222
MM73-1	MM73	right upper arm, distal	subcutaneous	Radiation	Yes	DTIC/ILP	12268	7885	0.281	FALSE	2.09	45	45	0.614
MM73-2	MM73	right upper arm, proximal	subcutaneous	Radiation	Yes	DTIC/ILP	12268	7885	0.275	FALSE	2.07	50	50	0.716
MM77-1	MM77	lymph node left supraclavicular fossa	lymph node	-	No	No	5158	1	0.24	TRUE	3.977	0		0.876	0.313	0.528
MM80-1	MM80	left axilla, bordering breast	subcutaneous	-	No	No	255	-81	0.462	FALSE	1.841	0		0.799
MM81-1	MM81	lymph node left elbow	lymph node	Surgery	No	No	1986		0.774	FALSE	2.156	0		0.742
MM82-1	MM82	right axillary lymph node	lymph node	-	Yes	No	1275	0	0.872	FALSE	2.093	0		0.562
MM83-1	MM83	left breast	subcutaneous	-	Yes	No	2731	-7	0.467	FALSE	2.024	0		0.813
MM85-1	MM85	liverbiopsy	liver	-	Yes	No	1392	-10	0.239	FALSE	1.917	28	28	0.743
MM85-2	MM85	skin, right chest	subcutaneous	-	Yes	DTIC	1442	40	0.591	FALSE	2.05	37	37	0.829
MM86-1	MM86	right axillary lymph node	lymph node	-	No	No	1293	-2	0.476	FALSE	2.183	0		0.816
MM87-1	MM87	liverbiopsy	liver	-	No	No	103	-8	0.294	TRUE	3.564	0		0.02	1	0.307
MM88-1	MM88	right heel	subcutaneous	Surgery	No	No	1147	-10	0.606	FALSE	2.326	0		0.707
MM93-1	MM93	truncus	subcutaneous	-	No	No	3933	-14	0.69	FALSE	1.965	0		0.736
