# Supplementary material for: Patterns of genomic evolution in advanced melanoma
Source: Nat Commun. 2018 Jul 10;9:2665. doi: 10.1038/s41467-018-05063-1 (PMC6039447; doi:10.1038/s41467-018-05063-1)
Supplement: Supplementary file 7 — Supplementary Data 4 [file 41467_2018_5063_MOESM7_ESM.xlsx]

## Sheet: mutationsInDriverGenes_withDriv
Supplementary Table 4: Mutations in melanoma driver genes
Patient	Gene symbol	Variant consequence	cds_change	cds_change_full	var_id	Category	Comment	Driver_status
MM17	NRAS	missense_variant	p.Q61L	NM_002524:exon3:p.Q61L	chr1_115256529_T_A	Recurrent		Driver
MM20	NRAS	missense_variant	p.Q61L	NM_002524:exon3:p.Q61L	chr1_115256529_T_A	Recurrent		Driver
MM04	NRAS	missense_variant	p.Q61R	NM_002524:exon3:p.Q61R	chr1_115256529_T_C	Recurrent		Driver
MM06	NRAS	missense_variant	p.Q61R	NM_002524:exon3:p.Q61R	chr1_115256529_T_C	Recurrent		Driver
MM13	NRAS	missense_variant	p.Q61R	NM_002524:exon3:p.Q61R	chr1_115256529_T_C	Recurrent		Driver
MM14	NRAS	missense_variant	p.Q61R	NM_002524:exon3:p.Q61R	chr1_115256529_T_C	Recurrent		Driver
MM21	NRAS	missense_variant	p.Q61R	NM_002524:exon3:p.Q61R	chr1_115256529_T_C	Recurrent		Driver
MM32	NRAS	missense_variant	p.Q61R	NM_002524:exon3:p.Q61R	chr1_115256529_T_C	Recurrent		Driver
MM66	NRAS	missense_variant	p.Q61R	NM_002524:exon3:p.Q61R	chr1_115256529_T_C	Recurrent		Driver
MM72	NRAS	missense_variant	p.Q61R	NM_002524:exon3:p.Q61R	chr1_115256529_T_C	Recurrent		Driver
MM80	NRAS	missense_variant	p.Q61R	NM_002524:exon3:p.Q61R	chr1_115256529_T_C	Recurrent		Driver
MM81	NRAS	missense_variant	p.Q61R	NM_002524:exon3:p.Q61R	chr1_115256529_T_C	Recurrent		Driver
MM02	NRAS	missense_variant	p.Q61K	NM_002524:exon3:p.Q61K	chr1_115256530_G_T	Recurrent		Driver
MM27	NRAS	missense_variant	p.Q61K	NM_002524:exon3:p.Q61K	chr1_115256530_G_T	Recurrent		Driver
MM65	NRAS	missense_variant	p.Q61K	NM_002524:exon3:p.Q61K	chr1_115256530_G_T	Recurrent		Driver
MM73	NRAS	missense_variant	p.Q61K	NM_002524:exon3:p.Q61K	chr1_115256530_G_T	Recurrent		Driver
MM34	PTEN	missense_variant	p.P38S	NM_000314:exon2:p.P38S	chr10_89653814_C_T	Recurrent		Driver
MM10	PTEN	stop_gained	p.R84X	NM_000314:exon4:p.R84X	chr10_89690843_A_T	Inactivating		Driver
MM81	PTEN	missense_variant	p.T160N	NM_000314:exon5:p.T160N	chr10_89692995_C_A	Unknown significance		Passenger
MM93	PTEN	frameshift_variant&feature_elongation	p.D162fs	NM_000314:exon5:p.D162fs	chr10_89693002_C_CA	Inactivating		Driver
MM40	PTEN	stop_gained	p.Y225X	NM_000314:exon7:p.Y225X	chr10_89717650_T_G	Inactivating		Driver
MM19	PTEN	frameshift_variant&feature_elongation	p.T319fs	NM_000314:exon8:p.T319fs	chr10_89720805_C_CTT	Inactivating		Driver
MM50	HRAS	missense_variant	p.G13V	NM_005343:exon2:p.G13V,NM_001130442:exon2:p.G13V,NM_176795:exon2:p.G13V	chr11_534285_C_A	Likely driver	Mutational hot-spot, not the common alteration	Driver
MM35	ARID2	missense_variant	p.H271Y	NM_152641:exon8:p.H271Y	chr12_46230562_C_T	Unknown significance		Passenger
MM32	ARID2	frameshift_variant&feature_truncation	p.V303fs	NM_152641:exon8:p.V303fs	chr12_46230657_TG_T	Inactivating		Driver
MM81	ARID2	missense_variant	p.R314C	NM_152641:exon8:p.R314C	chr12_46230691_C_T	Recurrent		Driver
MM83	ARID2	missense_variant	p.R502T	NM_152641:exon12:p.R502T	chr12_46240645_G_C	Unknown significance		Passenger
MM83	ARID2	missense_variant	p.D519Y	NM_152641:exon12:p.D519Y	chr12_46240695_G_T	Unknown significance		Passenger
MM34	ARID2	stop_gained	p.R542X	NM_152641:exon13:p.R542X	chr12_46242662_C_T	Inactivating		Driver
MM31	ARID2	stop_gained	p.Q871X	NM_152641:exon15:p.Q871X	chr12_46244517_C_T	Inactivating		Driver
MM34	ARID2	stop_gained	p.Q894X	NM_152641:exon15:p.Q894X	chr12_46244586_C_T	Inactivating		Driver
MM02	ARID2	missense_variant	p.P1236L	NM_152641:exon15:p.P1236L	chr12_46245613_C_T	Unknown significance	Heterogeneous	Passenger
MM81	ARID2	stop_gained	p.W1669X	NM_152641:exon17:p.W1669X	chr12_46285647_G_A	Inactivating		Driver
MM17	ARID2	frameshift_variant&feature_truncation	p.A1801fs	NM_152641:exon21:p.A1801fs	chr12_46298754_GCCAT_G	Inactivating		Driver
MM53	CDK4	missense_variant	p.R24H	NM_000075:exon2:p.R24H	chr12_58145430_C_T	Likely driver	Most commonly mutated site in CDK4; specific mutation observed once in melanoma	Driver
MM52	RB1	stop_gained	p.L60X	NM_000321:exon2:p.L60X	chr13_48881457_T_A	Inactivating		Driver
MM50	RB1	missense_variant	p.E119A	NM_000321:exon3:p.E119A	chr13_48916826_A_C	Unknown significance		Passenger
MM50	RB1	missense_variant	p.F404Y	NM_000321:exon12:p.F404Y	chr13_48947624_T_A	Unknown significance		Passenger
MM73	RB1	missense_variant	p.D578E	NM_000321:exon18:p.D578E	chr13_49027167_C_G	Unknown significance		Passenger
MM73	RB1	stop_gained	p.R579X	NM_000321:exon18:p.R579X	chr13_49027168_C_T	Inactivating		Driver
MM31	RB1	missense_variant	p.R661W	NM_000321:exon20:p.R661W	chr13_49033844_C_T	Likely driver	Recurrent in other cancer forms (>5)	Driver
MM06	TP53	missense_variant	p.S241F	NM_001126115:exon3:p.S109F,NM_000546:exon7:p.S241F,NM_001126118:exon6:p.S202F,NM_001276697:exon3:p.S82F,NM_001276760:exon7:p.S202F,NM_001276699:exon3:p.S82F,NM_001126116:exon3:p.S109F,NM_001126112:exon7:p.S241F,NM_001276761:exon7:p.S202F,NM_001126114:exon7:p.S241F,NM_001276696:exon7:p.S202F,NM_001126113:exon7:p.S241F,NM_001126117:exon3:p.S109F,NM_001276698:exon3:p.S82F,NM_001276695:exon7:p.S202F	chr17_7577559_G_A	Recurrent		Driver
MM50	TP53	stop_gained	p.R213X	NM_001276698:exon2:p.R54X,NM_001126117:exon2:p.R81X,NM_001276695:exon6:p.R174X,NM_001126118:exon5:p.R174X,NM_001126112:exon6:p.R213X,NM_001276697:exon2:p.R54X,NM_001126115:exon2:p.R81X,NM_001276699:exon2:p.R54X,NM_001126113:exon6:p.R213X,NM_001276761:exon6:p.R174X,NM_001126116:exon2:p.R81X,NM_001126114:exon6:p.R213X,NM_001276696:exon6:p.R174X,NM_001276760:exon6:p.R174X,NM_000546:exon6:p.R213X	chr17_7578212_G_A	Inactivating		Driver
MM22	TP53	missense_variant	p.Y163C	NM_001276695:exon5:p.Y124C,NM_001276760:exon5:p.Y124C,NM_000546:exon5:p.Y163C,NM_001276697:exon1:p.Y4C,NM_001126116:exon1:p.Y31C,NM_001126115:exon1:p.Y31C,NM_001126118:exon4:p.Y124C,NM_001276696:exon5:p.Y124C,NM_001126117:exon1:p.Y31C,NM_001126114:exon5:p.Y163C,NM_001276761:exon5:p.Y124C,NM_001126112:exon5:p.Y163C,NM_001276698:exon1:p.Y4C,NM_001276699:exon1:p.Y4C,NM_001126113:exon5:p.Y163C	chr17_7578442_T_C	Likely driver	Heterogeneous, recurrently mutated in other cancer forms	Driver
MM61	TP53	missense_variant	p.Y163C	NM_001276695:exon5:p.Y124C,NM_001276760:exon5:p.Y124C,NM_000546:exon5:p.Y163C,NM_001276697:exon1:p.Y4C,NM_001126116:exon1:p.Y31C,NM_001126115:exon1:p.Y31C,NM_001126118:exon4:p.Y124C,NM_001276696:exon5:p.Y124C,NM_001126117:exon1:p.Y31C,NM_001126114:exon5:p.Y163C,NM_001276761:exon5:p.Y124C,NM_001126112:exon5:p.Y163C,NM_001276698:exon1:p.Y4C,NM_001276699:exon1:p.Y4C,NM_001126113:exon5:p.Y163C	chr17_7578442_T_C	Likely driver	Heterogeneous, recurrently mutated in other cancer forms	Driver
MM34	TP53	missense_variant	p.M133T	NM_001276760:exon5:p.M94T,NM_001126118:exon4:p.M94T,NM_001276761:exon5:p.M94T,NM_001126113:exon5:p.M133T,NM_001126114:exon5:p.M133T,NM_001126112:exon5:p.M133T,NM_000546:exon5:p.M133T,NM_001126115:exon1:p.M1T,NM_001126117:exon1:p.M1T,NM_001126116:exon1:p.M1T,NM_001276695:exon5:p.M94T,NM_001276696:exon5:p.M94T	chr17_7578532_A_G	Unknown significance		Passenger
MM34	NF1	missense_variant	p.L439P	NM_000267:exon12:p.L439P,NM_001042492:exon12:p.L439P,NM_001128147:exon12:p.L439P	chr17_29533313_T_C	Unknown significance		Passenger
MM01	NF1	missense_variant	p.D1322V	NM_000267:exon29:p.D1322V,NM_001042492:exon29:p.D1322V	chr17_29563030_A_T	Unknown significance		Passenger
MM50	NF1	missense_variant	p.M1461L	NM_000267:exon32:p.M1440L,NM_001042492:exon33:p.M1461L	chr17_29586098_A_C	Unknown significance		Passenger
MM34	NF1	stop_gained	p.L1801X	NM_000267:exon37:p.L1780X,NM_001042492:exon38:p.L1801X	chr17_29654650_T_G	Inactivating		Driver
MM93	NF1	missense_variant	p.R2183Q	NM_001042492:exon43:p.R2183Q,NM_000267:exon42:p.R2162Q	chr17_29664506_G_A	Unknown significance		Passenger
MM29	GNA11	missense_variant	p.Q209L	NM_002067:exon5:p.Q209L	chr19_3118942_A_T	Recurrent		Driver
MM50	GNA11	missense_variant	p.R213Q	NM_002067:exon5:p.R213Q	chr19_3118954_G_A	Unknown significance		Passenger
MM40	SF3B1	missense_variant	p.P359S	NM_012433:exon8:p.P359S	chr2_198273135_G_A	Unknown significance		Passenger
MM08	SF3B1	missense_variant	p.P268S	NM_012433:exon7:p.P268S	chr2_198274596_G_A	Unknown significance		Passenger
MM50	SF3B1	missense_variant	p.P228S	NM_012433:exon7:p.P228S	chr2_198274716_G_A	Unknown significance		Passenger
MM80	CTNNB1	missense_variant	p.S37F	NM_001098209:exon3:p.S37F,NM_001904:exon3:p.S37F,NM_001098210:exon3:p.S37F	chr3_41266113_C_T	Recurrent		Driver
MM37	CTNNB1	missense_variant	p.S45F	NM_001904:exon3:p.S45F,NM_001098210:exon3:p.S45F,NM_001098209:exon3:p.S45F	chr3_41266137_C_T	Recurrent		Driver
MM66	CTNNB1	missense_variant	p.S45F	NM_001904:exon3:p.S45F,NM_001098210:exon3:p.S45F,NM_001098209:exon3:p.S45F	chr3_41266137_C_T	Recurrent		Driver
MM21	CTNNB1	missense_variant	p.L46P	NM_001098210:exon3:p.L46P,NM_001904:exon3:p.L46P,NM_001098209:exon3:p.L46P	chr3_41266140_T_C	Unknown significance	Heterogeneous	Passenger
MM73	CTNNB1	missense_variant	p.V570I	NM_001098210:exon11:p.V570I,NM_001098209:exon11:p.V570I,NM_001904:exon11:p.V570I	chr3_41277239_G_A	Unknown significance	Heterogeneous	Passenger
MM66	BAP1	missense_variant	p.V388I	NM_004656:exon12:p.V388I	chr3_52438557_C_T	Unknown significance		Passenger
MM43	BAP1	missense_variant	p.D199N	NM_004656:exon8:p.D199N	chr3_52440909_C_T	Unknown significance		Passenger
MM50	BAP1	missense_variant	p.D11Y	NM_004656:exon1:p.D11Y	chr3_52443864_C_A	Unknown significance		Passenger
MM02	PIK3CA	missense_variant	p.D1029N	NM_006218:exon21:p.D1029N	chr3_178952030_G_A	Unknown significance	Heterogeneous	Passenger
MM14	PIK3CA	missense_variant	p.H1047R	NM_006218:exon21:p.H1047R	chr3_178952085_A_G	Recurrent		Driver
MM50	KIT	missense_variant	p.S35F	NM_001093772:exon2:p.S35F,NM_000222:exon2:p.S35F	chr4_55561714_C_T	Unknown significance		Passenger
MM23	KIT	missense_variant	p.N822K	NM_001093772:exon17:p.N818K,NM_000222:exon17:p.N822K	chr4_55599340_T_G	Recurrent		Driver
MM06	STK19	missense_variant	p.D89N	NM_004197:exon2:p.D89N,NM_032454:exon2:p.D89N	chr6_31940123_G_A	Recurrent		Driver
MM52	STK19	missense_variant	p.D89N	NM_004197:exon2:p.D89N,NM_032454:exon2:p.D89N	chr6_31940123_G_A	Recurrent		Driver
MM43	STK19	missense_variant	p.S96F	NM_032454:exon2:p.S96F,NM_004197:exon2:p.S96F	chr6_31940145_C_T	Unknown significance		Passenger
MM52	STK19	missense_variant	p.H210Y	NM_004197:exon4:p.H210Y,NM_032454:exon4:p.H210Y	chr6_31946740_C_T	Unknown significance		Passenger
MM31	RAC1	missense_variant	p.P29S	NM_018890:exon2:p.P29S,NM_006908:exon2:p.P29S	chr7_6426892_C_T	Recurrent		Driver
MM50	RAC1	missense_variant	p.P29S	NM_018890:exon2:p.P29S,NM_006908:exon2:p.P29S	chr7_6426892_C_T	Recurrent		Driver
MM72	RAC1	missense_variant	p.P29S	NM_018890:exon2:p.P29S,NM_006908:exon2:p.P29S	chr7_6426892_C_T	Recurrent		Driver
MM31	BRAF	missense_variant	p.K601E	NM_004333:exon15:p.K601E	chr7_140453134_T_C	Recurrent		Driver
MM09	BRAF	missense_variant	p.V600E	NM_004333:exon15:p.V600E	chr7_140453136_A_T	Recurrent		Driver
MM10	BRAF	missense_variant	p.V600E	NM_004333:exon15:p.V600E	chr7_140453136_A_T	Recurrent		Driver
MM11	BRAF	missense_variant	p.V600E	NM_004333:exon15:p.V600E	chr7_140453136_A_T	Recurrent		Driver
MM16	BRAF	missense_variant	p.V600E	NM_004333:exon15:p.V600E	chr7_140453136_A_T	Recurrent		Driver
MM19	BRAF	missense_variant	p.V600E	NM_004333:exon15:p.V600E	chr7_140453136_A_T	Recurrent		Driver
MM22	BRAF	missense_variant	p.V600E	NM_004333:exon15:p.V600E	chr7_140453136_A_T	Recurrent		Driver
MM24	BRAF	missense_variant	p.V600E	NM_004333:exon15:p.V600E	chr7_140453136_A_T	Recurrent		Driver
MM25	BRAF	missense_variant	p.V600E	NM_004333:exon15:p.V600E	chr7_140453136_A_T	Recurrent		Driver
MM35	BRAF	missense_variant	p.V600E	NM_004333:exon15:p.V600E	chr7_140453136_A_T	Recurrent		Driver
MM37	BRAF	missense_variant	p.V600E	NM_004333:exon15:p.V600E	chr7_140453136_A_T	Recurrent		Driver
MM38	BRAF	missense_variant	p.V600E	NM_004333:exon15:p.V600E	chr7_140453136_A_T	Recurrent		Driver
MM40	BRAF	missense_variant	p.V600E	NM_004333:exon15:p.V600E	chr7_140453136_A_T	Recurrent		Driver
MM43	BRAF	missense_variant	p.V600E	NM_004333:exon15:p.V600E	chr7_140453136_A_T	Recurrent		Driver
MM53	BRAF	missense_variant	p.V600E	NM_004333:exon15:p.V600E	chr7_140453136_A_T	Recurrent		Driver
MM55	BRAF	missense_variant	p.V600E	NM_004333:exon15:p.V600E	chr7_140453136_A_T	Recurrent		Driver
MM58	BRAF	missense_variant	p.V600E	NM_004333:exon15:p.V600E	chr7_140453136_A_T	Recurrent		Driver
MM61	BRAF	missense_variant	p.V600E	NM_004333:exon15:p.V600E	chr7_140453136_A_T	Recurrent		Driver
MM77	BRAF	missense_variant	p.V600E	NM_004333:exon15:p.V600E	chr7_140453136_A_T	Recurrent		Driver
MM82	BRAF	missense_variant	p.V600E	NM_004333:exon15:p.V600E	chr7_140453136_A_T	Recurrent		Driver
MM83	BRAF	missense_variant	p.V600E	NM_004333:exon15:p.V600E	chr7_140453136_A_T	Recurrent		Driver
MM85	BRAF	missense_variant	p.V600E	NM_004333:exon15:p.V600E	chr7_140453136_A_T	Recurrent		Driver
MM86	BRAF	missense_variant	p.V600E	NM_004333:exon15:p.V600E	chr7_140453136_A_T	Recurrent		Driver
MM87	BRAF	missense_variant	p.V600E	NM_004333:exon15:p.V600E	chr7_140453136_A_T	Recurrent		Driver
MM93	BRAF	missense_variant	p.V600E	NM_004333:exon15:p.V600E	chr7_140453136_A_T	Recurrent		Driver
MM17	BRAF	missense_variant	p.E586K	NM_004333:exon15:p.E586K	chr7_140453179_C_T	Likely driver	Recurrent in other cancer forms (>5), activating in vitro	Driver
MM31	BRAF	missense_variant	p.G503E	NM_004333:exon12:p.G503E	chr7_140477800_C_T	Unknown significance		Passenger
MM25	BRAF	missense_variant	p.S316L	NM_004333:exon7:p.S316L	chr7_140500195_G_A	Unknown significance		Passenger
MM58	EZH2	missense_variant	p.Y641H	NM_001203249:exon15:p.Y590H,NM_004456:exon16:p.Y646H,NM_001203248:exon16:p.Y632H,NM_152998:exon15:p.Y602H,NM_001203247:exon16:p.Y641H	chr7_148508728_A_G	Likely driver	Mutational hot-spot, but specific mutation not observed in melanoma	Driver
MM81	CDKN2A	frameshift_variant&feature_truncation	p.P155fs	NM_000077:exon3:p.P155fs	chr9_21968233_CG_C	Inactivating		Driver
MM01	CDKN2A	missense_variant	p.P114L	NM_001195132:exon2:p.P114L,NM_000077:exon2:p.P114L	chr9_21971017_G_A	Recurrent		Driver
MM32	CDKN2A	missense_variant	p.P114L	NM_001195132:exon2:p.P114L,NM_000077:exon2:p.P114L	chr9_21971017_G_A	Recurrent		Driver
MM54	GNAQ	missense_variant	p.R183Q	NM_002072:exon4:p.R183Q	chr9_80412493_C_T	Recurrent		Driver
MM04	PPP6C	stop_gained	p.R177X	NM_002721:exon6:p.R177X,NM_001123369:exon5:p.R155X,NM_001123355:exon7:p.R214X	chr9_127915952_G_A	Unknown significance		Passenger
MM17	PPP6C	missense_variant	p.H55Y	NM_001123355:exon2:p.H55Y	chr9_127951221_G_A	Recurrent		Driver
MM08	NRAS	missense_variant	p.Q61R	NM_002524:exon3:p.Q61R	chr1_115256529_TG_CT	Recurrent		Driver
MM80	NF1	missense_variant	p.G1616N	NM_000267:exon36:p.G1595N,NM_001042492:exon37:p.G1616N	chr17_29652848_GG_AA	Unknown significance		Passenger
MM01	NF1	frameshift_variant	NA	NA	chr17_29664836_GG_AA	Inactivating		Driver
MM01	TP53	stop_gained	p.FR341_342FX	NM_001126112:exon10:p.FR341_342FX,NM_001126118:exon9:p.FR302_303FX,NM_001276760:exon10:p.FR302_303FX,NM_001276761:exon10:p.FR302_303FX,NM_000546:exon10:p.FR341_342FX,NM_001126115:exon6:p.FR209_210FX,NM_001276697:exon6:p.FR182_183FX	chr17_7574003_GG_AA	Inactivating		Driver
MM27	TP53	frameshift_variant	NA	NA	chr17_7576856_AA_ACGGGT	Inactivating		Driver
MM52	BRAF	missense_variant	p.V600K	NM_004333:exon15:p.V600K	chr7_140453136_AC_TT	Recurrent		Driver
MM50	EZH2	stop_gained	p.W60X	NM_001203249:exon3:p.W60X,NM_004456:exon3:p.W60X,NM_001203248:exon3:p.W60X,NM_152998:exon3:p.W60X,NM_001203247:exon3:p.W60X	chr7_148543628_CC_TT	Unknown significance		Passenger
